# Supplementary material for: Experimental study on the effect of different cement content on the improvement of dynamic characteristics of seismic-prone poor soil
Source: PLoS One. 2024 May 16;19(5):e0300849. doi: 10.1371/journal.pone.0300849 (PMC11098373; doi:10.1371/journal.pone.0300849)
Supplement: S1 Table — (XLSX) [file pone.0300849.s001.xlsx]

## Sheet: 0-50
55.37	5.53e-05	1.72
52.34	9.04e-05	2.13
46.53	0.0001456	2.64
43.75	0.0001962	2.85
39.74	0.0002462	3.04
37.18	0.0003281	3.22
32.31	0.0004413	3.24
31	0.00057	3.58
27.78	0.0006555	3.64
25.65	0.0007312	3.63

## Sheet: 0-100
84.61	5.37e-05	1.25
77.17	0.0001189	1.78
71.82	0.0001859	2.16
64.98	0.0002556	2.35
60.08	0.0003368	2.53
56.92	0.0004267	2.72
52.34	0.0005033	2.73
46.53	0.0006021	2.74
45.13	0.0007077	2.89

## Sheet: 0-200
111.13	4.13e-05	1.11
106.81	0.0001283	1.37
100.5	0.0001971	1.7
96.4	0.0002773	1.85
88.45	0.0003624	1.94
82.72	0.000443	2.11
80.85	0.0005215	2.22
73.58	0.000584	2.27
70.08	0.0006685	2.29
68.36	0.0007391	2.39

## Sheet: 0-300
136.39	5.49e-05	0.92
131.6	8.84e-05	1.16
122.29	0.0002123	1.5
115.53	0.0002671	1.6
111.13	0.0003751	1.75
102.58	0.0004511	1.89
100.5	0.0005175	1.89
96.4	0.000631	1.96
88.45	0.0007417	1.99

## Sheet: 2-50
60.07	5.02e-05	2.06
55.36	7.39e-05	2.63
46.52	0.0001638	3.6
41.05	0.0002399	4.14
35.93	0.0003117	4.34
32.31	0.0004026	4.38
30	0.0005309	4.78
25.64	0.000626	4.95
24.61	0.0007212	5.18

## Sheet: 2-100
84.6	7.32e-05	1.54
77.16	0.000114	2.3
71.81	0.0001686	2.8
64.98	0.0002195	3.11
58.48	0.0003202	3.49
53.84	0.0003802	3.7
49.38	0.0004672	3.74
46.52	0.0005206	3.8
42.39	0.0006248	3.89
38.45	0.0007127	3.98

## Sheet: 2-200
120	3.88e-05	1.1
113.3	7.05e-05	1.52
102.57	0.0001437	2.15
96.39	0.0002145	2.42
90.39	0.0002699	2.68
84.6	0.0003219	2.83
80.84	0.0003837	2.78
75.36	0.0004668	2.94
71.81	0.0005262	2.97
68.35	0.0006043	2.97
64.98	0.0006611	3.1
61.69	0.0007192	3.2

## Sheet: 2-300
146.2	4e-05	1.25
141.24	5.79e-05	1.46
126.89	0.0001554	1.97
120	0.0002193	2.14
115.51	0.0002608	2.25
106.8	0.0003545	2.37
102.57	0.0004181	2.51
96.39	0.0005072	2.48
92.37	0.0005491	2.68
88.44	0.0006198	2.7
78.99	0.0007375	2.71

## Sheet: 4-50
56.92	4.88e-05	2.41
52.34	7.94e-05	2.83
45.13	0.0001394	3.69
38.45	0.0002153	4.31
34.7	0.0002835	4.59
30	0.0003775	4.94
27.78	0.0004736	5.15
24.67	0.0005849	5.3
23.59	0.0006694	5.5
22.6	0.0007304	5.56

## Sheet: 4-100
80.84	4.71e-05	1.68
75.36	8.76e-05	2.45
68.36	0.000165	3.16
61.69	0.000215	3.34
56.92	0.0002824	3.53
52.34	0.0003613	3.82
47.95	0.0004186	4.01
43.75	0.0005343	4.14
41.06	0.0006057	4.27
37.18	0.0007219	4.58

[truncated: 11 more sheets: 4-200, 4-300, 8-50, 8-100, 8-200, 8-300, c-4-50, c-4-100, c-4-200, c-4-300, Sheet1]
